# Supplementary material for: Investigation of the mechanism of Buyang Huanwu decoction in improving learning and memory impairment in Alzheimer's disease mice based on lipidomics
Source: J Nat Med. 2025 Apr 7;79(3):568–90. doi: 10.1007/s11418-025-01890-x (PMC12058831; doi:10.1007/s11418-025-01890-x)
Supplement: Supplementary file 2 — Supplementary file2 (XLSX 17 KB) [file 11418_2025_1890_MOESM2_ESM.xlsx]

## Sheet: Sheet1
Investigation of the Mechanism of Buyang Huawan Decoction in Improving Learning and Memory Impairment in Alzheimer's disease Mice Based on Lipidomics Jing Jiang1,2, Kai Duo2, Siyu Zhu1, Yitong Wang2, Hui Xue1, Chengyu Piao1, Yifan Ren1, Xia Lei3, Yafeng Zhang3*, Jianxin Liu4, Lihong Yang2*, Ning Zhang1* 1 College of Pharmacy, Heilongjiang University of Chinese Medicine, Harbin, Heilongjiang, Chin…
Journal of Natural Medicines
Table S1 Chemical composition information of BYHWD into hippocampus
NO.	tR (time)	Molecular formula	Error (ppm)	Mass charge ratio	Ionization mode	Major secondary fragment (m/z)	Compound name	Type of compounds
P1*	5.49	C22H22O10	2.71	446.404	[M+H]+	285.0751, 167.9843	calycosin-7-glucoside	flavonoid
P2*	9.5	C16H12O4	0.23	269.082	[M-H]-	253.0492, 197.0595	formononetin	flavonoid
P3	5.34	C21H20O12	0.19	463.087	[M-H]-	301.0299, 151.0050	isoquercitrin	flavonoid
P4	9.4	C27H32O14	-3.12	579.172	[M-H]-	433.0774, 271.0605	naringin	flavonoid
P5	5.83	C21H18O11	1.23	445.075	[M-H]-	401.1349, 275.0921, 269.1503, 119.0350	baicalin	flavonoid
P6	6.3	C21H20O11	4.29	447.093	[M-H]-	429.1768, 285.0955, 269.1502, 161.0455	astragalin	flavonoid
P7	6.2	C28H32O16	6.34	623.164	[M-H]-	315.05	isorhamnein-3-O-neohesperidin	flavonoid
P8	4.28	C15H14O6	0.89	289.078	[M-H]-	245.08, 109.0295	epicatechin	flavonoid
P9	9.25	C15H12O4	0.14	255.066	[M-H]-	135.0087, 119.0350	liquiritigenin	flavonoid
P10	6.99	C22H22O9	-5.32	431.134	[M+H]+	269.0803, 225.1118, 207.1014, 189.0909	ononin	flavonoid
P11	7.24	C16H14O5	1.92	286.076	[M-H]-	267.0657, 239.0769, 161.0455	licoricchalcone B	flavonoid
P12	5.64	C15H10O7	0.62	302.035	[M-H]-	283.0607, 217.0027	quercetin	flavonoid
P13	1.46	C15H10O6	0.78	287.061	[M+H]+	255.2325, 239.0768, 151.0400, 131.0350	luteolin	flavonoid
P14*	10.29	C23H28O11	-4.21	479.156	[M-H]-	449.1434, 327.1093, 165.0554, 121.0554	paeoniflorin	monoterpenes
P15	3.58	C10H10O4	8.23	194.184	[M+H]+	177.0545, 149.0121, 125.0388	ferulic acid	phenolic acid
P16	1.27	C7H6O5	3.41	169.013	[M-H]-	151.0611, 125.0243	gallic acid	phenolic acid
P17	3.1	C16H18O9	2.19	355.104	[M+H]+	249.1568, 163.0388, 153.0181	chlorogenic acid	phenolic acid
P18*	10.06	C12H16O4	4.18	224.253	[M+H]+	209.1081, 189.0909	senkyunolide H	butyl phthalides
P19	3.34	C20H27NO11	0.09	458.43	[M+H]+	294.1123, 113.1511	amygdalin	cyanoglycosides
P20	11.34	C27H32O16	-0.45	613.534	[M+H]+	433.1135, 355.0813	hydroxylsafflower yellow pigment A	flavonoid
P21	11.14	C16H12O7	3.24	315.05	[M-H]-	299.0556, 161.0455	isorhamnetin	flavonoid
P22	8.42	C15H12O5	7.34	271.061	[M-H]-	207.2812, 127.1921	3, 4, 7-trihydroxyflavanones	flavonoid
P23	9.93	C15H12O6	5.21	287.256	[M-H]-	271.1162, 179.0563	eriodictyol	flavonoid
P24*	13.31	C41H68O14	1.23	783.456	[M-H]-	621.0637, 469.0610	astragaloside IV	aponins
P25	1.32	C7H10O5	0.85	173.151	[M-H]-	154.9282, 140.0169	shikimic acid	organic acids
P26	11.82	C12H16O2	0.77	193.252	[M+H]+	175.1117, 147.1168	ligustrolide A	butyl phthalides
P27	12.45	C12H14O2	2.1	191.242	[M+H]+	173.0960, 145.1011	ligustilide	butyl phthalides
M1	7.07	C21H22O9	-2.9	417.12	[M-H]-	255.0656, 135.0079	isoliquiritin	flavonoid
M2*	6.28	C15H10O5	6.23	271.25	[M+H]+	257.0747, 167.8172	baicalein	flavonoid
M3	7.81	C16H12O5	1.24	283.061	[M-H]-	255.2325, 239.0769, 161.0455	calycosin	flavonoid
M4	6.36	C22H22O10	3.92	447.129	[M+H]+	357.1199, 283.0829	albiflorin std	flavonoid
M5	8.99	C21H20O10	0.73	431.385	[M-H]-	413.7055, 385.2341	isobarietin	monoterpenes
M6	7.2	C23H28O12	-0.59	495.158	[M-H]-	465.1516, 137.0234, 165.0546	paeoniflorin oxide	monoterpenes
M7	9.12	C21H22O10	-3.42	435.128	[M+H]+	273.0756, 153.0182, 107.0491	naringenin-7-O-glucoside	flavonoid
M8	11.89	C11H12O4	1.09	209.081	[M+H]+	177.0543, 149.0595	ferulic acid methylester	phenolic acid
M9	9.93	C24H24O11	0.28	435.121	[M+H]+	283.0578, 267.0342, 175.0190	calycoflavone-7-o-b-d-glucuronic acid	flavonoid
M10	12.31	C16H12O5	-6.34	285.075	[M+H]+	269.0523, 253.0235, 135.425	monohydroxylated metabolite of onononin	flavonoid
M11	12.98	C16H12O7S	3.19	349.152	[M+H]+	269.3512, 253.3674, 225.0531, 135.0236	sulfated metabolite of onononin	flavonoid
P, prototype components; M, metabolites; The components absorbed by the brain were represented by *
